# Supplementary material for: Design of a Multi-Epitope Vaccine Against Ovine Pasteurella multocida Using Immunoinformatics Strategies
Source: Microorganisms. 2026 Mar 13;14(3):656. doi: 10.3390/microorganisms14030656 (PMC13029743; doi:10.3390/microorganisms14030656)
Supplement: Supplementary file 1 [file microorganisms-14-00656-s001.zip]

Archive with 1 entries (1 files):
- microorganisms-4165611-supplementary.pdf
